# Supplementary material for: Functional Relevance of Improbable Antibody Mutations for HIV Broadly Neutralizing Antibody Development
Source: Cell Host Microbe. 2018 Jun 13;23(6):759–765.e6. doi: 10.1016/j.chom.2018.04.018 (PMC6002614; doi:10.1016/j.chom.2018.04.018)
Supplement: Table S2. Expanded Table of Estimated Number of Improbable Mutations in HIV-1 bnAbs; Related to STAR Methods [file mmc2.xlsx]

## Sheet: Sheet1
			Estimated Number of Improbable Mutationsa																								Neutralization
Epitope	Type	HIV BNAb	Heavy Chain								Light Chain								Total								Geo Mean Potencyg	Global12 Breadthh	# Tested in Global Paneli
			<2%b	<1%b	<.1%b	<.01%b	#AA Mutsc	# Mutsd	# Indelse	CDR3 Lenf	<2%b	<1%b	<.1%b	<.01%b	#AA Mutsc	# Mutsd	# Indelse	CDR3 Lenf	<2%b	<1%b	<.1%b	<.01%b	#AA Mutsc	# Mutsd	# Indelse	CDR3 Lenf
CD4	CD4 mimicking VH1-46 derived	CH235.12	16	10	3	0	45	78	0	13	6	2	0	0	22	41	0	8	22	12	3	0	67	119	0	21	0.68567	1	12
		8ANC131	12	6	1	0	42	79	1	16	5	2	0	0	27	51	2	9	17	8	1	0	69	130	3	25	10.2263	1	4
		1B2530	9	6	1	0	40	82	0	16	4	3	0	0	20	50	0	11	13	9	1	0	60	132	0	27	2.74009	1	3
	CD4 mimicking VH1-2 derived	VRC01	12	3	1	0	43	95	0	12	11	7	1	0	28	55	3	5	23	10	2	0	71	150	3	17	0.58702	0.92	12
		VRC-CH31	12	8	1	0	48	78	9	13	3	3	2	1	22	42	0	5	15	11	3	1	70	120	9	18	0.20229	0.92	12
		3BNC117	10	8	2	0	40	79	4	10	6	4	1	0	28	45	4	5	16	12	3	0	68	124	8	15	0.29031	0.92	12
		N6	12	5	0	0	43	98	0	13	7	5	2	1	32	66	0	5	19	10	2	1	75	164	0	18	0.0773	1	6
	CDRH3 Binder	CH103	5	2	0	0	26	52	0	13	4	3	0	0	23	33	3	10	9	5	0	0	49	85	3	23	3.10817	0.8	5
Glycan-V3		DH270.6	6	4	0	0	23	39	0	18	5	3	2	0	11	21	0	10	11	7	2	0	34	60	0	28	0.5878	0.67	12
		BF520.1	3	1	1	0	12	20	0	18	9	6	2	0	12	15	0	11	12	7	3	0	24	35	0	29	5.28355	0.82	11
		PGT128	4	2	0	0	38	69	6	19	3	2	0	0	15	21	5	10	7	4	0	0	53	90	11	29	0.04131	0.83	12
		PGT121	8	5	1	0	25	60	0	24	7	6	2	1	30	48	3	12	15	11	3	1	55	108	3	36	0.30147	0.64	11
		PGT135	8	4	0	0	37	63	5	18	10	6	2	0	27	45	0	9	18	10	2	0	64	108	5	27	9.36112	0.5	4
Glycan-V1V2		PG9	9	7	3	0	18	44	0	28	5	3	1	0	10	21	0	10	14	10	4	0	28	65	0	38	0.17395	0.92	12
		CH01	11	6	0	0	29	50	0	24	5	5	1	0	15	30	0	9	16	11	1	0	44	80	0	33	2.25723	0.75	12
		PGT145	7	4	1	0	29	54	0	31	5	2	0	0	23	47	0	9	12	6	1	0	52	101	0	40	0.05286	0.86	7
		CAP256-VRC26.25	6	6	3	1	15	35	0	36	2	1	0	0	12	24	0	12	8	7	3	1	27	59	0	48	0.0129	0.78	9
		PGDM1400	9	5	0	0	45	79	0	32	5	2	0	0	22	34	0	9	14	7	0	0	67	113	0	41	0.01785	1	7
MPER		2F5	8	6	0	0	16	42	0	22	2	2	0	0	15	33	0	9	10	8	0	0	31	75	0	31	17.4006	0.5	12
		4E10	5	3	0	0	19	20	0	18	5	4	1	0	11	12	0	9	10	7	1	0	30	32	0	27	3.09213	1	12
		DH511.2	11	3	0	0	28	62	0	21	8	6	2	0	18	42	0	11	19	9	2	0	46	104	0	32	0.2513	1	12
		10E8	9	5	1	0	27	64	0	20	5	1	0	0	18	38	0	12	14	6	1	0	45	102	0	32	0.21446	1	12
gp120-gp41 Interface		PGT151	11	7	0	0	27	64	0	26	6	2	1	0	14	35	0	9	17	9	1	0	41	99	0	35	0.26066	0.83	12
		35022	11	5	0	0	42	74	8	14	12	7	2	0	36	67	0	10	23	12	2	0	78	141	8	24	2.499	0.58	12
		N123-VRC34	6	4	2	0	25	45	0	13	4	3	3	0	12	23	0	9	10	7	5	0	37	68	0	22	7.48798	0.42	12
		8ANC195	13	9	1	0	51	86	7	20	7	4	0	0	26	44	1	9	20	13	1	0	77	130	8	29	1.60442	0.83	12
		a Probability of mutations in the absence of selection estimated by the ARMADiLLO program. Due to inconsistent uncertainity levels in the inference of the CDRH3 region between BNAbs, only mutations outside the CDR3 were used.
		b Improbable mutation count at probability cutoff of <2%, <1%, <0.1% or <.01%
		c Number of amino acid mutations
		d Number of nucleotide mutations
		e Number of amino acids inserted or deleted relative to the unmutated common ancestor sequence
		f CDR3 length (defined for heavy chain starting at 3rd residue after 2nd invariant CYS; defined for light chain starting at 1st residue after 2nd invariant CYS)
		g Geometric mean potency of neutralization (IC50 ug/ml) with undetected neutralization set to 100
		h Neutralization breadth in a 12-virus panel representative of the global HIV population
		i Number of viruses in the global 12 virus panel for which neutralization was tested
