# Supplementary material for: Functional Relevance of Improbable Antibody Mutations for HIV Broadly Neutralizing Antibody Development
Source: Cell Host Microbe. 2018 Jun 13;23(6):759–765.e6. doi: 10.1016/j.chom.2018.04.018 (PMC6002614; doi:10.1016/j.chom.2018.04.018)
Supplement: Table S3. List of Primers; Related to STAR Methods [file mmc3.xlsx]

## Sheet: Primers
Mutagenesis Primers
Primer Name	Chain	Sequence
CH235_L47W	Heavy	GATCCATCCCATCCATTGAAGCCCCTGTCCAG
CH235_W55G	Heavy	GTGCGACCCCCACTAGGGTCGATCCATCCC
CH235_Q23K	Heavy	AGTGACGGTTTCCTGCAAGGCATCTGGATACAC
CH235_Q46E	Heavy	GATCCATCCCATCAACTCAAGCCCCTGTCCAGGG
CH235_R57S	Heavy	CGACCCTAGTTGGGGTAGCACAAACTACGCA
CH235_T19K	Heavy	GCCTGGGGCCTCAGTGAAGGTTTCCTGC
CH235_T19R	Heavy	CAGGAAACCCTCACTGAGGCCCCAGG
CH235_T19N	Heavy	TGCCTGGCAGGAAACATTCACTGAGGCCCCAG
VRC01_E28T	Heavy	GAATCCAATTTAGCGTACAATCAATAAACGTATATCCAGAAGCCCGACAAGAAATTCTC
VRC01_P63K	Heavy	GCCGTCAACTACGCACGTAAACTTCAGGGCAGAGT
VRC01_E16A	Heavy	CAAGAAATTCTCATCGACGCGCCAGGCTTCTTCATC
VRC01_Y28S	Kappa	ACCAGGCTAAGGAACCACTCTGACTGGTCCGACAAG
VRC01_Y72F	Kappa	CTGATGGTGAGATTGAAGTCTGGCCCCCACC
VRC01_W68S	Kappa	TCAGCGGCAGTCGGTCGGGGCCAG
VRC01_N73T	Kappa	GTGGGGGCCAGACTACACTCTCACCATCAGC
VRC01_I21L	Kappa	TGGTCCGACAAGAGAGGATGGCTGTTTCCCC
CH235.UCA_K19T	Heavy	GCCTGGGGCCTCAGTGACGGTTTCCTGC
CH235.UCA_K23Q	Heavy	CAGTGAAGGTTTCCTGCCAGGCATCTGGATACACC
CH235.UCA_E46Q	Heavy	CCCTGGACAAGGGCTTCAGTGGATGGGAATA
CH235.UCA_W47L	Heavy	GGTTGATTATTCCCATCAACTCAAGCCCTTGTCCA
VH1-46 Genomic Sequencing Primers
Primer Name	Sequence
LMGSIGHV1 -Forward	TCGTCGGCAGCGTCAGATGTGTATAAGAGACAGCAGCTKGTRCARTCTGGRSCTG
LMGSIGHV-Reverse	GTCTCGTGGGCTCGGAGATGTGTATAAGAGACAGAGGATGTGGKTTYTCACACTGTG
